# Supplementary material for: Absolute quantification of viral proteins from pseudotyped VSV-GP using UPLC-MRM
Source: Microbiol Spectr. 2024 Jun 25;12(8):e03651-23. doi: 10.1128/spectrum.03651-23 (PMC11302727; doi:10.1128/spectrum.03651-23)
Supplement: Table SX1 — Top selected mass transitions for viral peptides. [file spectrum.03651-23-s0001.csv]

Table XS1: List of most intense MRM transitions
Index	Sample Name		Vial Number	Injection Volume	Acq. Method Name	Component Name	Mass Info (Q1/Q3)	Area	Height	Retention Time	Width at 50%	Signal / Noise	Width at 5%	Width at 10%	Asymmetry Factor	Points Across Baseline	Points Across Half Height
N
45	Mix_Top10_001		8	2.5	OV_VPs_Top10_28Aug2020.dam	sp|NB1162|VSV-N_NB1162.IIDNTVVVPK.+2y8.light	549.3 / 871.5	3.61E+06	7.05E+05	12.14	0.08	17677.1	0.17	0.15	1.22	40	11
101	Mix_Top10_002		8	2.5	OV_VPs_Top10_28Aug2020.dam	sp|NB1162|VSV-N_NB1162.DWSSFGINIGK.+2b2.light	612.3 / 302.1	1.14E+06	1.98E+05	18.17	0.09	4952.3	0.2	0.17	1.13	40	12
48	Mix_Top10_001		8	2.5	OV_VPs_Top10_28Aug2020.dam	sp|NB1162|VSV-N_NB1162.LPANEDPVEYPADYFR.+3y6.light	632.6 / 768.4	1.06E+06	1.31E+05	17.23	0.12	3282.9	0.34	0.24	2.04	59	15
51	Mix_Top10_001		8	2.5	OV_VPs_Top10_28Aug2020.dam	sp|NB1162|VSV-N_NB1162.AGDTIGIFDLVSLK.+2y9.light	724.9 / 991.6	9.61E+05	1.44E+05	22.62	0.11	3620	0.2	0.17	1.27	54	15
44	Mix_Top10_001		8	2.5	OV_VPs_Top10_28Aug2020.dam	sp|NB1162|VSV-N_NB1162.GYVYQGLK.+2y5.light	464.3 / 608.3	8.69E+05	1.36E+05	9.55	0.1	3405.7	0.2	0.18	1.64	58	14
M
32	Mix_Top10_001		8	2.5	OV_VPs_Top10_28Aug2020.dam	sp|NB1164|VSV-M_NB1164.ILAFLGSSNLK.+2y6.light	581.8 / 605.3	3.26E+06	5.34E+05	16.19	0.1	13372.3	0.19	0.17	1.36	69	13
30	Mix_Top10_001		8	2.5	OV_VPs_Top10_28Aug2020.dam	sp|NB1164|VSV-M_NB1164.ILAFLGSSNLK.+2y7.light	581.8 / 718.4	2.09E+06	3.63E+05	16.19	0.09	9101.2	0.19	0.17	1.25	56	12
31	Mix_Top10_001		8	2.5	OV_VPs_Top10_28Aug2020.dam	sp|NB1164|VSV-M_NB1164.ILAFLGSSNLK.+2y10.light	581.8 / 1049.6	4.98E+05	8.52E+04	16.19	0.09	2134.8	0.19	0.16	1.23	77	12
26	Mix_Top10_001		8	2.5	OV_VPs_Top10_28Aug2020.dam	sp|NB1164|VSV-M_NB1164.TPPMLNVPEHFR.+3y5.light	479.9 / 685.3	2.71E+05	3.31E+04	13.88	0.13	830.5	0.26	0.23	1.74	48	17
76	Mix_Top10_002		8	2.5	OV_VPs_Top10_28Aug2020.dam	sp|NB1164|VSV-M_NB1164.RPFNIGLYK.+2b8.light	554.3 / 961.5	1.80E+05	2.30E+04	11.69	0.12	576.3	0.29	0.25	1.59	48	16
GP-1
18	Mix_Top10_001		8	2.5	OV_VPs_Top10_28Aug2020.dam	sp|NB1165|VSV-GP_NB1165.ILFAQEK.+2y5.light	424.7 / 622.3	1.79E+06	3.09E+05	9.77	0.09	7749.9	0.19	0.16	1.04	47	13
71	Mix_Top10_002		8	2.5	OV_VPs_Top10_28Aug2020.dam	sp|NB1165|VSV-GP_NB1165.SGWGWAGSDGK.+2y8.light	554.2 / 777.4	3.94E+05	3.53E+04	10.61	0.16	885.8	0.39	0.3	2.24	63	21
17	Mix_Top10_001		8	2.5	OV_VPs_Top10_28Aug2020.dam	sp|NB1165|VSV-GP_NB1165.ILFAQEK.+2y6.light	424.7 / 735.4	3.55E+05	6.62E+04	9.76	0.08	1659.7	0.18	0.15	1.25	45	12
73	Mix_Top10_002		8	2.5	OV_VPs_Top10_28Aug2020.dam	sp|NB1165|VSV-GP_NB1165.SGWGWAGSDGK.+2y6.light	554.2 / 534.3	2.15E+05	1.82E+04	10.62	0.19	457.2	0.37	0.34	1.67	60	24
68	Mix_Top10_002		8	2.5	OV_VPs_Top10_28Aug2020.dam	sp|NB1165|VSV-GP_NB1165.ILFAQEK.+2y4.light	424.7 / 475.3	1.33E+05	2.37E+04	9.76	0.09	592.8	0.18	0.16	0.95	52	12
GP-2
58	Mix_Top10_002		8	2.5	OV_VPs_Top10_28Aug2020.dam	sp|P099912|VSV-GP2_266-498.GTFTWTLSDSSGVENPGGYC[CAM]LTK.+3y8.light	826.4 / 895.4	2.27E+05	2.45E+04	18.64	0.13	614.8	0.36	0.3	2.3	60	17
2	Mix_Top10_001		8	2.5	OV_VPs_Top10_28Aug2020.dam	sp|P099912|VSV-GP2_266-498.C[CAM]FGNTAVAK.+2y7.light	484.2 / 660.4	8.76E+04	1.02E+04	6.7	0.11	255.9	0.34	0.29	0.42	43	15
59	Mix_Top10_002		8	2.5	OV_VPs_Top10_28Aug2020.dam	sp|P099912|VSV-GP2_266-498.GTFTWTLSDSSGVENPGGYC[CAM]LTK.+3y9.light	826.4 / 1009.5	8.16E+04	8.64E+03	18.64	0.13	216.5	0.39	0.32	1.43	57	17
55	Mix_Top10_002		8	2.5	OV_VPs_Top10_28Aug2020.dam	sp|P099912|VSV-GP2_266-498.QDVESALHVFK.+3y4.light	424.9 / 530.3	4.69E+04	1.19E+04	13.34	0.05	299	0.15	0.13	1.62	38	8
57	Mix_Top10_002		8	2.5	OV_VPs_Top10_28Aug2020.dam	sp|P099912|VSV-GP2_266-498.TTVNSLISDQLLMR.+2y8.light	795.9 / 975.5	4.44E+04	7.48E+03	18.49	0.09	187.5	0.21	0.17	1.2	29	13
P
37	Mix_Top10_001		8	2.5	OV_VPs_Top10_28Aug2020.dam	sp|NB1163|VSV-P_NB1163.SQWLSTIK.+2y6.light	481.8 / 747.4	5.34E+05	9.04E+04	11.81	0.09	2265.2	0.19	0.17	1.11	39	13
91	Mix_Top10_002		8	2.5	OV_VPs_Top10_28Aug2020.dam	sp|NB1163|VSV-P_NB1163.SQWLSTIK.+2b2.light	481.8 / 216.1	3.35E+05	5.45E+04	11.81	0.1	1365.6	0.2	0.17	1.29	61	14
35	Mix_Top10_001		8	2.5	OV_VPs_Top10_28Aug2020.dam	sp|NB1163|VSV-P_NB1163.LTSPEGLSGEQK.+2y9.light	623.3 / 944.5	1.83E+05	2.99E+04	9.09	0.1	748.7	0.21	0.18	0.65	51	12
38	Mix_Top10_001		8	2.5	OV_VPs_Top10_28Aug2020.dam	sp|NB1163|VSV-P_NB1163.SQWLSTIK.+2y5.light	481.8 / 561.4	1.39E+05	2.69E+04	11.81	0.08	674.1	0.19	0.16	1.13	56	11
36	Mix_Top10_001		8	2.5	OV_VPs_Top10_28Aug2020.dam	sp|NB1163|VSV-P_NB1163.SQWLSTIK.+2y4.light	481.8 / 448.3	7.38E+04	1.29E+04	11.82	0.09	322.3	0.2	0.17	1.11	34	12
L
65	Mix_Top10_002		8	2.5	OV_VPs_Top10_28Aug2020.dam	sp|NB1166|VSV-L_NB1166.ELANLSSLLR.+2y5.light	558.3 / 575.4	2.25E+05	4.28E+04	17.36	0.08	1073.6	0.18	0.16	1.29	39	11
63	Mix_Top10_002		8	2.5	OV_VPs_Top10_28Aug2020.dam	sp|NB1166|VSV-L_NB1166.STHAEDSSLFPLSIQGR.+3y7.light	615.6 / 770.5	1.51E+05	2.09E+04	15.48	0.12	524.6	0.21	0.19	1.28	39	16
10	Mix_Top10_001		8	2.5	OV_VPs_Top10_28Aug2020.dam	sp|NB1166|VSV-L_NB1166.ILDEQGVLIYK.+2y9.light	645.9 / 1064.6	1.09E+05	1.89E+04	15.35	0.09	473.3	0.19	0.17	1.31	42	12
1	Mix_Top10_001		8	2.5	OV_VPs_Top10_28Aug2020.dam	sp|NB1166|VSV-L_NB1166.EFLNPDER.+2y4.light	510.2 / 516.2	1.05E+05	1.58E+04	9.92	0.1	396.9	0.25	0.21	1.94	42	13
12	Mix_Top10_001		8	2.5	OV_VPs_Top10_28Aug2020.dam	sp|NB1166|VSV-L_NB1166.ELANLSSLLR.+2y8.light	558.3 / 873.5	9.38E+04	1.91E+04	17.37	0.07	479	0.17	0.14	1.1	38	10
